# Supplementary material for: The presence of antibiotic-resistant Staphylococcus spp. and Escherichia coli in smallholder pig farms in Uganda
Source: BMC Vet Res. 2021 Jan 18;17:31. doi: 10.1186/s12917-020-02727-3 (PMC7814613; doi:10.1186/s12917-020-02727-3)
Supplement: Supplementary file 3 — Additional file 3. Antibiotic resistance of E. coli. Minimum inhibitory concentrations (mg/L) of the 52 E. coli isolates. [file 12917_2020_2727_MOESM3_ESM.xlsx]

## Sheet: Sheet1
Antibiotic resistance of E. coli
Minimum inhibitory concentrations (mg/L) of the 52 E. coli isolates
Antibiotics tested*	SMX	TMP	CIP	TET	MEM	AZM	NAL	CTX	CHL	TGC	CAZ	CST	AMP	GEN
Concentrations in the wells	8-1024	0,25-32	0,015-8	2-64	0,03-16	2-64	4-128	0,25-5	8-128	0,25-8	0,5-8	1-16	1-64	0,5-32
ECOFF**	64	2	0.06	8	0.12	-	8	0.25	16	0.5	0.5	2	8	2
Sample
ECG1P1	>1024	<0,25	<0,015	<2	<0,03	4	<4	<0,25	<8	<0,25	<0,5	<1	2	1
ECG1P2	>1024	<0,25	<0,015	32	<0,03	8	<4	<0,25	16	<0,25	1	<1	2	<0,5
ECG2P1	>1024	0.5	<0,015	<2	<0,03	8	<4	<0,25	<8	<0,25	<0,5	<1	4	<0,5
ECG2P2	>1024	0.5	<0,015	<2	<0,03	4	<4	<0,25	<8	<0,25	<0,5	<1	4	<0,5
ECG2P3	32	<0,25	<0,015	<2	<0,03	4	<4	<0,25	<8	<0,25	<0,5	<1	2	<0,5
ECG3P1	<8	<0,25	<0,015	<2	<0,03	8	<4	<0,25	<8	<0,25	<0,5	<1	2	2
ECG3P2	>1024	>32	<0,015	32	<0,03	8	<4	<0,25	<8	<0,25	<0,5	<1	>64	<0,5
ECG3P3	>1024	>32	<0,015	>64	<0,03	8	<4	<0,25	<8	<0,25	<0,5	<1	>64	<0,5
ECG4P1	>1024	<0,25	<0,015	8	<0,03	8	<4	<0,25	<8	<0,25	<0,5	<1	4	1
ECG5P1	>1024	1	<0,015	>64	<0,03	8	<4	<0,25	16	<0,25	<0,5	<1	2	4
ECG5P2	>1024	<0,25	<0,015	>64	<0,03	4	<4	<0,25	<8	<0,25	<0,5	<1	4	1
ECG5P3	>1024	<0,25	<0,015	<2	0.06	8	<4	<0,25	<8	<0,25	<0,5	<1	8	2
ECG5P4	>1024	4	0.03	64	<0,03	8	<4	<0,25	<8	<0,25	<0,5	<1	2	2
ECG5P5	>1024	<0,25	<0,015	>64	<0,03	8	<4	<0,25	<8	<0,25	<0,5	<1	4	2
ECG5P6	>1024	<0,25	<0,015	>64	<0,03	4	<4	<0,25	<8	<0,25	<0,5	<1	2	<0,5
ECG5P7	>1024	0.5	<0,015	>64	<0,03	16	<4	<0,25	<8	0.5	<0,5	<1	>64	2
ECG5P8	>1024	<0,25	<0,015	>64	<0,03	4	<4	1	<8	0.5	<0,5	<1	4	2
ECG5P9	>1024	>32	1	>64	<0,03	8	16	0.5	32	<0,25	<0,5	<1	64	16
ECG5P10	>1024	<0,25	<0,015	>64	0.06	8	<4	<0,25	<8	<0,25	<0,5	<1	2	<0,5
ECG6P1	<8	<0,25	<0,015	8	<0,03	<2	<4	<0,25	<8	<0,25	<0,5	<1	2	1
ECG6P2	>1024	0.5	<0,015	8	<0,03	8	<4	<0,25	<8	<0,25	<0,5	<1	8	<0,5
ECG7P1	>1024	2	<0,015	4	<0,03	>64	<4	<0,25	<8	<0,25	<0,5	<1	8	1
ECG8P1	>1024	0.5	<0,015	<2	<0,03	8	<4	0.5	<8	<0,25	<0,5	<1	2	<0,5
ECG8P2	>1024	>32	0.5	>64	<0,03	8	8	<0,25	<8	<0,25	<0,5	<1	>64	1
ECG8P3	>1024	<0,25	<0,015	<2	<0,03	8	<4	<0,25	<8	<0,25	<0,5	<1	<1	1
ECG9P1	>1024	0.5	<0,015	<2	<0,03	32	<4	<0,25	<8	<0,25	<0,5	<1	2	<0,5
ECG9P2	>1024	0.5	<0,015	<2	<0,03	8	<4	<0,25	<8	<0,25	<0,5	<1	2	1
ECG9P3	>1024	1	<0,015	8	<0,03	16	<4	<0,25	<8	<0,25	<0,5	<1	4	1
ECG10P1	>1024	1	<0,015	>64	<0,03	16	<4	<0,25	<8	<0,25	<0,5	<1	2	1
ECG10P2	<8	<0,25	<0,015	<2	<0,03	<2	<4	<0,25	<8	<0,25	<0,5	<1	<1	<0,5
ECG10P4	>1024	>32	<0,015	>64	<0,03	8	<4	<0,25	<8	<0,25	<0,5	<1	2	<0,5
ECG11P1	>1024	<0,25	<0,015	<2	<0,03	8	<4	<0,25	<8	<0,25	<0,5	<1	2	<0,5
ECG11P2	16	0.5	<0,015	<2	<0,03	8	<4	<0,25	<8	<0,25	<0,5	<1	4	1
ECG11P3	>1024	0.5	<0,015	<2	<0,03	8	<4	<0,25	<8	<0,25	<0,5	<1	2	1
ECG11P4	>1024	>32	0.03	>64	<0,03	16	<4	<0,25	<8	<0,25	<0,5	<1	4	1
ECG12P1	>1024	>32	0.06	>64	<0,03	16	<4	<0,25	16	0.5	<0,5	<1	4	<0,5
ECG13P1	>1024	<0,25	<0,015	>64	<0,03	8	<4	<0,25	<8	<0,25	<0,5	<1	2	1
ECG13P2	>1024	0.5	<0,015	>64	<0,03	4	<4	<0,25	16	<0,25	<0,5	<1	8	1
ECG13P3	>1024	<0,25	0.06	>64	<0,03	16	<4	<0,25	<8	0.5	<0,5	<1	4	<0,5
ECG14P1	>1024	1	0.03	>64	<0,03	8	<4	<0,25	<8	<0,25	<0,5	<1	2	<0,5
ECG15P1	>1024	<0,25	<0,015	<2	<0,03	4	<4	<0,25	<8	<0,25	<0,5	<1	2	<0,5
ECG15P2	>1024	<0,25	<0,015	>64	<0,03	8	<4	<0,25	16	<0,25	<0,5	<1	2	1
ECG16P1	>1024	>32	0.12	32	<0,03	8	<4	<0,25	>128	<0,25	<0,5	<1	>64	1
ECG16P2	>1024	0.5	<0,015	<2	<0,03	4	<4	<0,25	<8	0.5	<0,5	<1	8	<0,5
ECG16P3	>1024	<0,25	0.03	64	<0,03	8	<4	<0,25	<8	<0,25	<0,5	<1	2	<0,5
ECG18P1	>1024	<0,25	<0,015	<2	<0,03	8	<4	<0,25	<8	<0,25	<0,5	<1	2	<0,5
ECG18P2	>1024	<0,25	<0,015	64	<0,03	8	<4	<0,25	16	<0,25	<0,5	<1	2	<0,5
ECG18P3	>1024	<0,25	<0,015	>64	<0,03	8	<4	<0,25	<8	<0,25	<0,5	<1	2	1
ECG18P4	>1024	<0,25	<0,015	64	<0,03	<2	<4	<0,25	<8	<0,25	<0,5	<1	2	1
ECG18P5	<8	0.5	0.25	<2	<0,03	4	<4	0.5	<8	<0,25	<0,5	8	2	<0,5
ECG19P1	>1024	<0,25	<0,015	64	<0,03	8	8	<0,25	<8	<0,25	<0,5	<1	8	<0,5
ECG20P1	>1024	<0,25	<0,015	<2	<0,03	4	<4	<0,25	32	<0,25	<0,5	<1	2	<0,5
*Sulfamethoxazole (SMX), trimethoprim (TMP), ciprofloxacin (CIP), tetracycline (TET), meropenem (MEM), azithromycin (AZM), nalidixic acid (NAL), cefotaxime (CTX), chloramphenicol (CHL), tigecycline (TGC), ceftazidime (CAZ), colistin (CST), ampicillin (AMP) and gentamicin (GEN).
** Epidemiological cut-off values (ECOFF) for E. coli according to EUCAST, https://mic.eucast.org/Eucast2/, accessed January 2020
